# Supplementary material for: Social mass gathering events influence emergency medical services call volume
Source: Front Public Health. 2024 May 30;12:1394384. doi: 10.3389/fpubh.2024.1394384 (PMC11169686; doi:10.3389/fpubh.2024.1394384)
Supplement: Supplementary file 1 [file Table_1.XLSX]

## Sheet: Tabelle1
Date	Event(s)	Sports Event	Agricultural Event	Music Event	Public Exhibition
2018-02-04	Super Bowl	yes	no	no	no
2018-02-16	Winter Festival	no	no	no	no
2018-02-17	Winter Festival	no	no	no	no
2018-02-18	Winter Festival	no	no	no	no
2018-02-19	Winter Festival	no	no	no	no
2018-02-20	Winter Festival	no	no	no	no
2018-02-21	Winter Festival	no	no	no	no
2018-02-22	Winter Festival	no	no	no	no
2018-02-23	Winter Festival	no	no	no	no
2018-02-24	Winter Festival	no	no	no	no
2018-02-25	Winter Festival	no	no	no	no
2018-03-02	Spring & Fall Newport Restaurant Week	no	no	no	no
2018-03-03	Spring & Fall Newport Restaurant Week	no	no	no	no
2018-03-04	Spring & Fall Newport Restaurant Week	no	no	no	no
2018-03-05	Spring & Fall Newport Restaurant Week	no	no	no	no
2018-03-06	Spring & Fall Newport Restaurant Week	no	no	no	no
2018-03-07	Spring & Fall Newport Restaurant Week	no	no	no	no
2018-03-08	Spring & Fall Newport Restaurant Week	no	no	no	no
2018-03-09	Spring & Fall Newport Restaurant Week	no	no	no	no
2018-03-10	Spring & Fall Newport Restaurant Week	no	no	no	no
2018-03-11	Spring & Fall Newport Restaurant Week	no	no	no	no
2018-03-17	62nd Annual Newport Saint Patrick’S Day Parade	no	no	no	yes
2018-04-07	5th Annual Newport Night Run	yes	no	no	no
2018-04-14	5th Annual Newport Daffodil Days Festival	no	yes	no	no
2018-04-15	5th Annual Newport Daffodil Days Festival	no	yes	no	no
2018-04-16	5th Annual Newport Daffodil Days Festival	no	yes	no	no
2018-04-17	5th Annual Newport Daffodil Days Festival	no	yes	no	no
2018-04-18	5th Annual Newport Daffodil Days Festival	no	yes	no	no
2018-04-19	5th Annual Newport Daffodil Days Festival	no	yes	no	no
2018-04-20	5th Annual Newport Daffodil Days Festival	no	yes	no	no
2018-04-21	5th Annual Newport Daffodil Days Festival	no	yes	no	no
2018-04-22	5th Annual Newport Daffodil Days Festival	no	yes	no	no
2018-05-06	Annual Island National Police Parade	no	no	no	yes
2018-05-08	Volvo Ocean Race Newport Stopover	yes	no	no	no
2018-05-09	Volvo Ocean Race Newport Stopover	yes	no	no	no
2018-05-10	Volvo Ocean Race Newport Stopover	yes	no	no	no
2018-05-11	Volvo Ocean Race Newport Stopover	yes	no	no	no
2018-05-12	Volvo Ocean Race Newport Stopover	yes	no	no	no
2018-05-13	Volvo Ocean Race Newport Stopover	yes	no	no	no
2018-05-14	Volvo Ocean Race Newport Stopover	yes	no	no	no
2018-05-15	Volvo Ocean Race Newport Stopover	yes	no	no	no
2018-05-16	Volvo Ocean Race Newport Stopover	yes	no	no	no
2018-05-17	Volvo Ocean Race Newport Stopover	yes	no	no	no
2018-05-18	Volvo Ocean Race Newport Stopover, Newport Waterfront Oyster & Chowder Festival	yes	yes	no	no
2018-05-19	Volvo Ocean Race Newport Stopover, Newport Waterfront Oyster & Chowder Festival	yes	yes	no	no
2018-05-20	Volvo Ocean Race Newport Stopover, Newport Waterfront Oyster & Chowder Festival	yes	yes	no	no
2018-05-26	Waterfire Providence, Gaspee Days Arts & Crafts Festival	no	no	no	no
2018-05-27	Gaspee Days Arts & Crafts Festival	no	no	no	no
2018-05-28	Gaspee Days Arts & Crafts Festival	no	no	no	no
2018-06-02	37th Annual Great Chowder Cook-Off	no	no	no	no
2018-06-04	Bristol 4th Of July Parade	no	no	no	yes
2018-06-07	PVDFest	no	no	yes	no
2018-06-08	PVDFest	no	no	yes	no
2018-06-09	PVDFest	no	no	yes	no
2018-06-10	Waterfire Providence, PVDFest	no	no	yes	yes
2018-06-15	2018 Dell Technologies Hall Of Fame Open	yes	no	no	no
2018-06-16	2018 Dell Technologies Hall Of Fame Open, Annual Rhode Island Pridefest & Illuminated Night Parade, Hall Of Fame Open	yes	no	no	yes
2018-06-17	2018 Dell Technologies Hall Of Fame Open, Hall Of Fame Open	yes	no	no	no
2018-06-18	2018 Dell Technologies Hall Of Fame Open, Hall Of Fame Open	yes	no	no	no
2018-06-19	2018 Dell Technologies Hall Of Fame Open, Hall Of Fame Open	yes	no	no	no
2018-06-20	2018 Dell Technologies Hall Of Fame Open, Hall Of Fame Open	yes	no	no	no
2018-06-21	2018 Dell Technologies Hall Of Fame Open, Hall Of Fame Open	yes	no	no	no
2018-06-22	Annual Newport Flower Show, 2018 Dell Technologies Hall Of Fame Open, Hall Of Fame Open	yes	yes	no	no
2018-06-23	Annual Newport Flower Show	no	yes	no	no
2018-06-24	Annual Newport Flower Show	no	yes	no	no
2018-06-30	Waterfire Providence	no	no	no	no
2018-07-12	RI Philharmonic Orchestra	no	no	yes	no
2018-07-13	Black Ships Festival	no	no	yes	no
2018-07-14	Waterfire Providence, Black Ships Festival	no	no	no	no
2018-07-15	Black Ships Festival	no	no	yes	no
2018-07-27	Newport Folk Festival	no	no	yes	no
2018-07-28	Newport Folk Festival	no	no	yes	no
2018-07-29	Newport Folk Festival	no	no	yes	no
2018-08-03	Newport Jazz Festival	no	no	yes	no
2018-08-04	Newport Jazz Festival	no	no	yes	no
2018-08-05	Newport Jazz Festival	no	no	yes	no
2018-08-08	RI Philharmonic Orchestra	no	no	yes	no
2018-08-25	Waterfire Providence	no	no	no	no
2018-09-01	RI Philharmonic Orchestra	no	no	yes	no
2018-09-08	Rhode Island Seafood Festival, Slater Park Fall Festival	no	yes	no	no
2018-09-09	Rhode Island Seafood Festival, Slater Park Fall Festival	no	yes	no	no
2018-09-13	48th Annual Newport International Boat Show	no	no	no	no
2018-09-14	48th Annual Newport International Boat Show, RI Philharmonic Orchestra	no	no	yes	no
2018-09-15	48th Annual Newport International Boat Show	no	no	no	no
2018-09-16	48th Annual Newport International Boat Show	no	no	no	no
2018-09-17	4 Bridges Ride	yes	no	no	no
2018-09-22	RI Philharmonic Orchestra	no	no	yes	no
2018-09-29	Waterfire Providence	no	no	no	no
2018-10-06	Providence Bruins Game	yes	no	no	no
2018-10-07	Newport Marathon & Half Marathon	yes	no	no	no
2018-10-13	Providence Bruins Game	yes	no	no	no
2018-10-20	Providence Bruins Game	yes	no	no	no
2018-10-21	8th Annual Citizen’S Bank Pell Bridge Run	yes	no	no	no
2018-10-28	Providence Bruins Game	yes	no	no	no
2018-11-02	Spring & Fall Newport Restaurant Week	no	no	no	no
2018-11-03	Spring & Fall Newport Restaurant Week	no	no	no	no
2018-11-04	Spring & Fall Newport Restaurant Week	no	no	no	no
2018-11-05	Spring & Fall Newport Restaurant Week	no	no	no	no
2018-11-06	Spring & Fall Newport Restaurant Week, Rhode Island Elections	no	no	no	yes
2018-11-07	Spring & Fall Newport Restaurant Week	no	no	no	no
2018-11-08	Spring & Fall Newport Restaurant Week	no	no	no	no
2018-11-09	Spring & Fall Newport Restaurant Week, Providence Bruins Game	yes	no	no	no
2018-11-10	Spring & Fall Newport Restaurant Week, Waterfire Providence	no	no	no	no
2018-11-11	Spring & Fall Newport Restaurant Week, Providence Bruins Game	yes	no	no	no
2018-11-16	Providence Bruins Game	yes	no	no	no
2018-11-17	Providence Bruins Game	yes	no	no	no
2018-11-30	Providence Bruins Game	yes	no	no	no
2018-12-02	Providence Bruins Game	yes	no	no	no
2018-12-07	Providence College Friars Game	yes	no	no	no
2018-12-14	Providence Bruins Game	yes	no	no	no
2018-12-15	Providence Bruins Game	yes	no	no	no
2018-12-16	Providence College Friars Game	yes	no	no	no
2018-12-18	Providence College Friars Game	yes	no	no	no
2018-12-31	Providence College Friars Game	yes	no	no	no
2019-01-04	Providence Bruins Game	yes	no	no	no
2019-01-06	Providence Bruins Game	yes	no	no	no
2019-01-11	Providence Bruins Game	yes	no	no	no
2019-01-13	Providence Bruins Game	yes	no	no	no
2019-01-18	Providence Bruins Game	yes	no	no	no
2019-01-21	Providence Bruins Game	yes	no	no	no
2019-01-25	Providence Bruins Game	yes	no	no	no
2019-01-26	Providence Bruins Game	yes	no	no	no
2019-02-03	Super Bowl LIII	yes	no	no	no
2019-02-08	Providence Bruins Game	yes	no	no	no
2019-02-10	Providence Bruins Game	yes	no	no	no
2019-02-15	Winter Festival, Providence Bruins Game	yes	no	no	no
2019-02-16	Winter Festival, Providence Bruins Game	yes	no	no	no
2019-02-17	Winter Festival, Providence Bruins Game	yes	no	no	no
2019-02-18	Winter Festival	no	no	no	no
2019-02-19	Winter Festival	no	no	no	no
2019-02-20	Winter Festival	no	no	no	no
2019-02-21	Winter Festival	no	no	no	no
2019-02-22	Winter Festival, Providence Bruins Game	yes	no	no	no
2019-02-23	Winter Festival	no	no	no	no
2019-02-24	Winter Festival, Providence Bruins Game	yes	no	no	no
2019-03-01	Providence Bruins Game	yes	no	no	no
2019-03-03	Providence Bruins Game	yes	no	no	no
2019-03-08	Providence Bruins Game	yes	no	no	no
2019-03-09	Providence Bruins Game	yes	no	no	no
2019-03-10	Providence Bruins Game	yes	no	no	no
2019-03-16	63rd Annual Newport Saint Patrick’S Day Parade	no	no	no	yes
2019-03-17	Newport Saint Patrick'S Day Parade	no	no	no	yes
2019-03-22	Providence Bruins Game	yes	no	no	no
2019-03-23	Providence Bruins Game	yes	no	no	no
2019-04-05	Providence Bruins Game	yes	no	no	no
2019-04-06	6th Annual Newport Night Run	yes	no	no	no
2019-04-07	Providence Bruins Game	yes	no	no	no
2019-04-12	Providence Bruins Game	yes	no	no	no
2019-04-13	6th Annual Newport Daffodil Days Festival	no	yes	no	no
2019-04-14	6th Annual Newport Daffodil Days Festival, Providence Bruins Game	yes	yes	no	no
2019-04-15	6th Annual Newport Daffodil Days Festival	no	yes	no	no
2019-04-16	6th Annual Newport Daffodil Days Festival	no	yes	no	no
2019-04-17	6th Annual Newport Daffodil Days Festival	no	yes	no	no
2019-04-18	6th Annual Newport Daffodil Days Festival	no	yes	no	no
2019-04-19	6th Annual Newport Daffodil Days Festival	no	yes	no	no
2019-04-20	6th Annual Newport Daffodil Days Festival	no	yes	no	no
2019-04-21	6th Annual Newport Daffodil Days Festival	no	yes	no	no
2019-04-23	Waterfire Providence	no	yes	no	no
2019-05-05	Annual Island National Police Parade	no	no	no	yes
2019-05-17	4th Annual Bowen’s Wharf Oyster Festival	no	yes	no	no
2019-05-18	4th Annual Bowen’s Wharf Oyster Festival	no	yes	no	no
2019-05-19	4th Annual Bowen’s Wharf Oyster Festival	no	yes	no	no
2019-05-25	Gaspee Days Arts & Crafts Festival	no	no	no	no
2019-05-26	Gaspee Days Arts & Crafts Festival	no	no	no	no
2019-05-27	Gaspee Days Arts & Crafts Festival	no	no	no	no
2019-06-02	BankNewport 10 Miler	yes	no	no	no
2019-06-04	PVDFest	no	no	yes	no
2019-06-05	PVDFest	no	no	yes	no
2019-06-06	PVDFest	no	no	yes	no
2019-06-07	PVDFest	no	no	yes	no
2019-06-08	PVDFest	no	no	yes	no
2019-06-09	PVDFest	no	no	yes	no
2019-06-12	Waterfire Providence	no	no	no	no
2019-06-15	Annual Rhode Island Pridefest & Illuminated Night Parade	no	no	no	yes
2019-06-21	Annual Newport Flower Show	no	yes	no	no
2019-06-22	Annual Newport Flower Show	no	yes	no	no
2019-06-23	Annual Newport Flower Show	no	yes	no	no
2019-06-24	Waterfire Providence	no	no	no	no
2019-07-04	Bristol 4th Of July Parade	no	no	no	yes
2019-07-14	2019 Dell Technologies Hall Of Fame Open	yes	no	no	no
2019-07-15	2019 Dell Technologies Hall Of Fame Open, Hall Of Fame Open	yes	no	no	no
2019-07-16	2019 Dell Technologies Hall Of Fame Open, Hall Of Fame Open	yes	no	no	no
2019-07-17	2019 Dell Technologies Hall Of Fame Open, Hall Of Fame Open	yes	no	no	no
2019-07-18	2019 Dell Technologies Hall Of Fame Open, Hall Of Fame Open	yes	no	no	no
2019-07-19	2019 Dell Technologies Hall Of Fame Open, Hall Of Fame Open	yes	no	no	no
2019-07-20	2019 Dell Technologies Hall Of Fame Open, Annual Craft Brew Races Newport, Waterfire Providence, Hall Of Fame Open	yes	no	no	no
2019-07-21	2019 Dell Technologies Hall Of Fame Open, Hall Of Fame Open	yes	no	no	no
2019-07-26	60th Annual Newport Folk Festival	no	no	yes	no
2019-07-27	60th Annual Newport Folk Festival	no	no	yes	no
2019-07-28	60th Annual Newport Folk Festival	no	no	yes	no
2019-07-29	11th Annual Newport Bridgefest, Black Ships Festival	no	no	yes	no
2019-07-30	11th Annual Newport Bridgefest, Black Ships Festival	no	no	yes	no
2019-07-31	11th Annual Newport Bridgefest, Black Ships Festival	no	no	yes	no
2019-08-01	11th Annual Newport Bridgefest, Black Ships Festival	no	no	yes	no
2019-08-02	65th Annual Newport Jazz Festival	no	no	yes	no
2019-08-03	65th Annual Newport Jazz Festival, Waterfire Providence	no	no	yes	yes
2019-08-04	65th Annual Newport Jazz Festival	no	no	yes	no
2019-08-17	Waterfire Providence	no	no	no	no
2019-09-01	Waterfire Providence	no	no	no	no
2019-09-07	Rhode Island Seafood Festival	no	yes	no	no
2019-09-08	Rhode Island Seafood Festival	no	yes	no	no
2019-09-12	49th Annual Newport International Boat Show	no	no	no	no
2019-09-13	49th Annual Newport International Boat Show	no	no	no	no
2019-09-14	49th Annual Newport International Boat Show, Waterfire Providence	no	no	no	no
2019-09-15	49th Annual Newport International Boat Show	no	no	no	no
2019-09-16	4 Bridges Ride	yes	no	no	no
2019-09-18	Rhode Island Philharmonic Orchestra	no	no	yes	no
2019-09-28	Waterfire Providence	no	no	no	no
2019-10-03	Newport Concours & Motor Week	yes	no	no	no
2019-10-04	Newport Concours & Motor Week	yes	no	no	no
2019-10-05	Newport Concours & Motor Week	yes	no	no	no
2019-10-06	Newport Concours & Motor Week	yes	no	no	no
2019-10-07	Newport Concours & Motor Week	yes	no	no	no
2019-10-12	Providence Bruins Game	yes	no	no	no
2019-10-13	Newport Marathon & Half Marathon, Providence Bruins Game	yes	no	no	no
2019-10-19	29th Annual Bowen’S Wharf Seafood Festival	no	yes	no	no
2019-10-20	29th Annual Bowen’S Wharf Seafood Festival, 9th Annual Citizen’S Bank Pell Bridge Run	yes	yes	no	no
2019-10-22	Waterfire Providence	no	no	no	no
2019-10-26	Providence Bruins Game	yes	no	no	no
2019-10-27	Providence Bruins Game	yes	no	no	no
2019-11-01	Fall Newport Restaurant Week	no	no	no	no
2019-11-02	Fall Newport Restaurant Week, Waterfire Providence	no	no	no	no
2019-11-03	Fall Newport Restaurant Week	no	no	no	no
2019-11-04	Fall Newport Restaurant Week	no	no	no	no
2019-11-05	Fall Newport Restaurant Week	no	no	no	no
2019-11-06	Fall Newport Restaurant Week	no	no	no	no
2019-11-07	Fall Newport Restaurant Week	no	no	no	no
2019-11-08	Fall Newport Restaurant Week	no	no	no	no
2019-11-09	Fall Newport Restaurant Week	no	no	no	no
2019-11-10	Fall Newport Restaurant Week, Providence Bruins Game	yes	no	no	no
2019-11-11	Providence Bruins Game	yes	no	no	no
2019-11-15	Providence Bruins Game	yes	no	no	no
2019-11-22	Providence Bruins Game	yes	no	no	no
2019-11-24	Providence Bruins Game	yes	no	no	no
2019-11-29	City Of Newport’S Illuminated Boat Parade, 4th Annual Newport Holiday Stroll	no	no	no	yes
2019-11-30	4th Annual Newport Holiday Stroll	no	no	no	no
2019-12-01	4th Annual Newport Holiday Stroll	no	no	no	no
2019-12-06	Providence Bruins Game	yes	no	no	no
2019-12-07	Bowen’s Wharf 49th Annual Christmas Tree Lighting, Providence Bruins Game	yes	no	no	no
2019-12-08	Providence Bruins Game	yes	no	no	no
2019-12-11	Providence Bruins Game	yes	no	no	no
2019-12-12	Rhode Island Philharmonic Orchestra	no	no	yes	no
2019-12-14	Slater Park Fall Festival, Providence College Friars Game	yes	no	no	no
2019-12-15	Slater Park Fall Festival, Providence College Friars Game	yes	no	no	no
2019-12-21	Providence College Friars Game	yes	no	no	no
2019-12-31	Providence College Friars Game	yes	no	no	no
2020-01-03	Providence Bruins Game	yes	no	no	no
2020-01-04	Providence Bruins Game	yes	no	no	no
2020-01-05	Providence Bruins Game	yes	no	no	no
2020-01-10	Providence College Friars Game	yes	no	no	no
2020-01-12	Providence Bruins Game	yes	no	no	no
2020-01-15	Providence College Friars Game	yes	no	no	no
2020-01-17	Providence Bruins Game	yes	no	no	no
2020-01-19	Providence Bruins Game	yes	no	no	no
2020-01-22	Providence Bruins Game	yes	no	no	no
2020-01-24	Providence Bruins Game	yes	no	no	no
2020-01-25	Providence Bruins Game	yes	no	no	no
2020-02-02	Super Bowl LIV	yes	no	no	no
2020-02-05	Providence Bruins Game	yes	no	no	no
2020-02-09	Providence Bruins Game	yes	no	no	no
2020-02-11	Providence Bruins Game	yes	no	no	no
2020-02-13	Winter Festival	no	no	no	no
2020-02-14	Winter Festival, Providence Bruins Game	yes	no	no	no
2020-02-15	Winter Festival	no	no	no	no
2020-02-16	Winter Festival, Providence Bruins Game	yes	no	no	no
2020-02-17	Winter Festival, Providence Bruins Game	yes	no	no	no
2020-02-18	Winter Festival	no	no	no	no
2020-02-19	Winter Festival	no	no	no	no
2020-02-20	Winter Festival	no	no	no	no
2020-02-21	Winter Festival	no	no	no	no
2020-02-22	Winter Festival, Providence Bruins Game	yes	no	no	no
2020-02-23	Winter Festival, Providence Bruins Game	yes	no	no	no
2020-02-25	Providence Bruins Game	yes	no	no	no
2020-03-04	Providence Bruins Game	yes	no	no	no
2020-03-07	Newport Saint Patrick'S Day Parade	no	no	no	yes
2020-03-08	Providence Bruins Game, Providence Bruins Game	yes	no	no	no
2020-03-12	Providence Bruins Game	yes	no	no	no
2020-11-03	Rhode Island Elections	no	no	no	yes
2020-12-05	50Th Annual Bowen'S Wharf Tree Lighting	no	no	no	no
2021-02-07	Super Bowl LV	yes	no	no	no
2021-03-17	Newport Saint Patrick'S Day Parade	no	no	no	yes
2021-05-21	Newport Waterfront Oyster & Chowder Festival	no	yes	no	no
2021-05-22	Newport Waterfront Oyster & Chowder Festival	no	yes	no	no
2021-05-23	Newport Waterfront Oyster & Chowder Festival	no	yes	no	no
2021-06-18	The Newport Flower Show	no	yes	no	no
2021-06-19	The Newport Flower Show	no	yes	no	no
2021-06-20	The Newport Flower Show	no	yes	no	no
2021-06-24	Newport Pride	no	no	no	yes
2021-06-25	Newport Pride	no	no	no	yes
2021-06-26	Newport Pride	no	no	no	yes
2021-07-04	Bristol 4th Of July Parade	no	no	no	yes
2021-07-12	RI Philharmonic Orchestra, Hall Of Fame Open	no	no	yes	no
2021-07-13	Hall Of Fame Open	no	no	no	no
2021-07-14	Hall Of Fame Open	no	no	no	no
2021-07-15	Hall Of Fame Open	no	no	no	no
2021-07-16	Hall Of Fame Open	no	no	no	no
2021-07-17	Hall Of Fame Open	no	no	no	no
2021-07-18	Hall Of Fame Open	no	no	no	no
2021-07-23	Newport Folk Festival	no	no	yes	no
2021-07-24	Newport Folk Festival	no	no	yes	no
2021-07-25	Newport Folk Festival	no	no	yes	no
2021-07-26	Newport Folk Festival	no	no	yes	no
2021-07-27	Newport Folk Festival	no	no	yes	no
2021-07-28	Newport Folk Festival	no	no	yes	no
2021-08-30	Newport Jazz Festival	no	no	yes	no
2021-08-31	Newport Jazz Festival	no	no	yes	no
2021-09-01	Newport Jazz Festival	no	no	yes	no
2021-09-04	Waterfire Providence	no	no	no	no
2021-09-11	Rhode Island Seafood Festival, Gaspee Days Arts & Crafts Festival	no	yes	no	yes
2021-09-12	Rhode Island Seafood Festival, Gaspee Days Arts & Crafts Festival	no	yes	no	yes
2021-09-18	Waterfire Providence, Slater Park Fall Festival	no	no	no	no
2021-09-19	Rhode Island Philharmonic Orchestra Presents "Pops In The Park"	no	no	yes	no
2021-09-24	Waterfire Providence	no	no	no	no
2021-10-02	Waterfire Providence	no	no	no	no
2021-10-16	Waterfire Providence, Providence Bruins Game	yes	no	no	no
2021-10-23	Providence Bruins Game	yes	no	no	no
2021-10-24	Providence Bruins Game	yes	no	no	no
2021-10-27	Waterfire Providence	no	no	no	no
2021-10-29	Providence Bruins Game	yes	no	no	no
2021-11-05	Fall Newport Restaurant Week	no	no	no	no
2021-11-06	Waterfire Providence, Fall Newport Restaurant Week	no	no	no	no
2021-11-07	Fall Newport Restaurant Week	no	no	no	no
2021-11-08	Fall Newport Restaurant Week	no	no	no	no
2021-11-09	Fall Newport Restaurant Week	no	no	no	no
2021-11-10	Fall Newport Restaurant Week, Providence Bruins Game	yes	no	no	no
2021-11-11	Fall Newport Restaurant Week	no	no	no	no
2021-11-12	Fall Newport Restaurant Week, Providence Bruins Game	yes	no	no	no
2021-11-13	Fall Newport Restaurant Week, Providence Bruins Game	yes	no	no	no
2021-11-14	Fall Newport Restaurant Week	no	no	no	no
2021-11-19	Providence Bruins Game	yes	no	no	no
2021-11-20	Providence Bruins Game	yes	no	no	no
2021-12-04	Waterfire Providence, 51st Annual Bowen'S Wharf Tree Lighting	no	no	no	no
2021-12-10	Providence Bruins Game	yes	no	no	no
2021-12-12	Providence Bruins Game	yes	no	no	no
2022-01-02	Providence Bruins Game	yes	no	no	no
2022-01-14	Providence Bruins Game	yes	no	no	no
2022-01-16	Providence Bruins Game	yes	no	no	no
2022-01-21	Providence Bruins Game	yes	no	no	no
2022-02-11	Providence Bruins Game	yes	no	no	no
2022-02-13	Super Bowl LVII	yes	no	no	no
2022-02-18	Providence Bruins Game	yes	no	no	no
2022-02-20	Providence Bruins Game	yes	no	no	no
2022-02-25	Providence Bruins Game	yes	no	no	no
2022-02-27	Providence Bruins Game	yes	no	no	no
2022-03-06	Providence Bruins Game	yes	no	no	no
2022-03-11	Newport Saint Patrick'S Day Parade	no	no	no	yes
2022-03-12	Providence Bruins Game	yes	no	no	no
2022-03-13	Providence Bruins Game	yes	no	no	no
2022-03-25	Providence Bruins Game	yes	no	no	no
2022-03-26	Providence Bruins Game	yes	no	no	no
2022-03-27	Providence Bruins Game	yes	no	no	no
2022-04-01	Providence Bruins Game	yes	no	no	no
2022-04-03	Providence Bruins Game	yes	no	no	no
2022-04-04	Providence Bruins Game	yes	no	no	no
2022-04-09	Waterfire Providence, 7th Annual Newport Night Run, Providence Bruins Game	yes	no	no	no
2022-04-11	Providence Bruins Game	yes	no	no	no
2022-04-19	Providence Bruins Game	yes	no	no	no
2022-04-22	Providence Bruins Game	yes	no	no	no
2022-04-23	Providence Bruins Game	yes	no	no	no
2022-04-27	Waterfire Providence	no	no	no	no
2022-04-29	Providence Bruins Game	yes	no	no	no
2022-04-30	Providence Bruins Game	yes	no	no	no
2022-05-13	Waterfire Providence	no	no	no	no
2022-05-21	Newport Oyster & Chowder Festival	no	yes	no	no
2022-05-22	Newport Oyster & Chowder Festival	no	yes	no	no
2022-05-28	Gaspee Days Arts & Crafts Festival	no	no	no	no
2022-05-29	Gaspee Days Arts & Crafts Festival	no	no	no	no
2022-05-30	Gaspee Days Arts & Crafts Festival	no	no	no	no
2022-06-04	Waterfire Providence	no	no	no	no
2022-06-10	Waterfire Providence, PVDFest	no	no	yes	no
2022-06-11	PVDFest	no	no	yes	no
2022-06-12	PVDFest	no	no	yes	no
2022-06-17	The Newport Flower Show	no	yes	no	no
2022-06-18	The Newport Flower Show, Annual Rhode Island Pridefest & Illuminated Night Parade	no	yes	no	yes
2022-06-19	The Newport Flower Show	no	yes	no	no
2022-06-24	Newport Pride	no	no	no	yes
2022-06-25	Waterfire Providence, Newport Pride	no	no	no	yes
2022-06-26	Newport Pride	no	no	no	yes
2022-07-04	Bristol 4th Of July Parade	no	no	no	yes
2022-07-10	Hall Of Fame Open	no	no	no	no
2022-07-11	Hall Of Fame Open	no	no	no	no
2022-07-12	Hall Of Fame Open	no	no	no	no
2022-07-13	Hall Of Fame Open	no	no	no	no
2022-07-14	Hall Of Fame Open	no	no	no	no
2022-07-15	Hall Of Fame Open	no	no	no	no
2022-07-16	Waterfire Providence, Hall Of Fame Open	no	no	no	no
2022-07-17	Hall Of Fame Open	no	no	no	no
2022-07-22	Newport Folk Festival	no	no	yes	no
2022-07-23	Newport Folk Festival	no	no	yes	no
2022-07-24	Newport Folk Festival	no	no	yes	no
2022-07-29	Newport Jazz Festival	no	no	yes	no
2022-07-30	Waterfire Providence, Newport Jazz Festival	no	no	yes	no
2022-07-31	Newport Jazz Festival	no	no	yes	no
2022-08-13	Waterfire Providence	no	no	no	no
2022-08-27	Waterfire Providence	no	no	no	no
